# Supplementary material for: A redescripton of Lyrosoma pallidum (Eschscholtz) and distributional range extension of Lyrosoma Mannerheim (Coleoptera, Agyrtidae)
Source: Zookeys. 2013 Sep 5;(329):23–32. doi: 10.3897/zookeys.329.4957 (PMC3800825; doi:10.3897/zookeys.329.4957)
Supplement: XML Treatment for Lyrosoma pallidum [file zookeys.329.4957-treatment1.xml]

<!DOCTYPE tp:taxon-treatment
  PUBLIC "-//TaxonX//DTD Taxonomic Treatment Publishing DTD v0 20100105//EN" "tax-treatment-NSO.dtd">
<tp:taxon-treatment xmlns:tp="http://www.plazi.org/taxpub"><tp:treatment-meta><mixed-citation publication-type="journal"><person-group><name><surname>Yoo</surname><given-names>In-Seong</given-names></name><name><surname>Sikes</surname><given-names>Derek</given-names></name><name><surname>Ahn</surname><given-names>Kee-Jeong</given-names></name></person-group><article-title>A redescripton of <italic>Lyrosoma pallidum</italic> (Eschscholtz) and distributional range extension of <italic>Lyrosoma</italic> Mannerheim (Coleoptera, Agyrtidae)</article-title><source>Zookeys</source><day>5</day><month>9</month><year>2013</year><volume>2013</volume><issue>329</issue><fpage>23</fpage><lpage>32</lpage><pub-id pub-id-type="doi">10.3897/zookeys.329.4957</pub-id></mixed-citation></tp:treatment-meta><tp:nomenclature><tp:taxon-name>
                        <tp:taxon-name-part taxon-name-part-type="genus">Lyrosoma</tp:taxon-name-part>
                        <tp:taxon-name-part taxon-name-part-type="species">pallidum</tp:taxon-name-part>
                        <object-id xmlns:xlink="http://www.w3.org/1999/xlink" xlink:type="simple">http://species-id.net/wiki/Lyrosoma_pallidum</object-id>
                    </tp:taxon-name><tp:taxon-authority>(Eschscholtz)</tp:taxon-authority><xref ref-type="fig" rid="F1">Figs 1</xref><xref ref-type="fig" rid="F2">–</xref><xref ref-type="fig" rid="F3">10</xref><tp:nomenclature-citation-list><tp:nomenclature-citation><tp:taxon-name>Pteroloma pallidum</tp:taxon-name><comment> Eschscholtz, 1829: 7.</comment></tp:nomenclature-citation><tp:nomenclature-citation><tp:taxon-name>Lyrosoma ovipenne</tp:taxon-name><comment> Lewis, 1893 (synonymy by <xref ref-type="bibr" rid="B9">Schawaller 1998</xref>)</comment></tp:nomenclature-citation><tp:nomenclature-citation><tp:taxon-name>Lyrosoma suturale</tp:taxon-name><comment> Lewis, 1893 (synonymy by <xref ref-type="bibr" rid="B9">Schawaller 1998</xref>)</comment></tp:nomenclature-citation><tp:nomenclature-citation><tp:taxon-name>Lyrosoma chujoi</tp:taxon-name><comment> Mroczkowski, 1959 (synonymy by <xref ref-type="bibr" rid="B9">Schawaller 1998</xref>)</comment></tp:nomenclature-citation><tp:nomenclature-citation><tp:taxon-name>Lyrosoma ituropense</tp:taxon-name><comment> Hlisnikovský, 1964 (synonymy by <xref ref-type="bibr" rid="B9">Schawaller 1998</xref>)</comment></tp:nomenclature-citation></tp:nomenclature-citation-list></tp:nomenclature><tp:treatment-sec sec-type="Material"><title>Material.</title><p><bold>KOREA:</bold> Gangwon Prov.: 1♂1♀, Goseong-gun, Hyeonnae-myeon, Daejin-harbor, <named-content xmlns:xlink="http://www.w3.org/1999/xlink" content-type="dwc:verbatimCoordinates" xlink:type="simple">38°29'59.1"N, 128°25'46.2"E</named-content> 9 m, 29 V 2012, IS Yoo, JH Song, seaweeds <!--PageBreak-->on seawall; 1♂ (dissected), Sokcho-si, Daepo-dong, Oeongchi-beach, <named-content xmlns:xlink="http://www.w3.org/1999/xlink" content-type="dwc:verbatimCoordinates" xlink:type="simple">38°11'01.3"N, 128°36'31.9"E</named-content> 21 m, 28 V 2012, IS Yoo, JH Song, under seaweeds; <bold>RUSSIA:</bold> 15♂15♀ (1♂1♀ on slide, 8♂7♀ in 80% EtOH), Kamchatka, Petropavlovsk-kamchatsky, Avacha Bay, <named-content xmlns:xlink="http://www.w3.org/1999/xlink" content-type="dwc:verbatimCoordinates" xlink:type="simple">53°01'26.4"N, 158°38'31.3"E</named-content>, 25 VII 2011, KJ Ahn, IS Yoo, under debris on seashore; 2♂2♀ (7♀ in 80% EtOH), Kamchatka, Petropavlovsk-kamchatsky, Rescue Bay, <named-content xmlns:xlink="http://www.w3.org/1999/xlink" content-type="dwc:verbatimCoordinates" xlink:type="simple">52°49'31.8"N, 158°35'51.1"E</named-content>, 27 VII 2011, KJ Ahn, IS Yoo, seaweeds on rocky shore; 1♀ (in 80% EtOH), Kamchatka, Petropavlovsk-kamchatsky, Rescue Bay, <named-content xmlns:xlink="http://www.w3.org/1999/xlink" content-type="dwc:verbatimCoordinates" xlink:type="simple">52°49'31.8"N, 158°35'51.1"E</named-content>, 27 VII 2011, KJ Ahn, IS Yoo, seaweeds on sandy beach; <bold>JAPAN:</bold> 44♂54♀ (1♂1♀ on slide, 24♂30♀ in 80% EtOH), Hokkaido, Os<!--PageBreak--><!--PageBreak-->hima, Minami-kayabe, Ôfuna, <named-content xmlns:xlink="http://www.w3.org/1999/xlink" content-type="dwc:verbatimCoordinates" xlink:type="simple">42°00'01.9"N, 140°52'55.4"E</named-content>, 7 VI 2012, KJ Ahn, IS Yoo, decaying seaweeds/starfish on seawall; 1♂, Hokkaido, Akkeshi, Tokotan, 15 VI 1994, K. J. Ahn, on rock crevice in high tide; 3♂18♀, Hokkaido Prov., Nemuro City, Hamamatsu, 26 IX 2000, H.-J. Kim, M.-J. Jeon, under stones.</p></tp:treatment-sec><tp:treatment-sec sec-type="Redescription"><title>Redescription.</title><p>Body (<xref ref-type="fig" rid="F1">Fig. 1</xref>) general carabid-shape, yellowish brown to reddish brown, surface glossy with microsculpture. Male. BL: 4.3–5.1 mm. Head as long as wide or slightly wider than long (HL/HW: 0.94–1.00); eyes medium and prominent, separated by about 5 times of eye width; eye about 0.8 times as long as temple; short setae present between facets, shorter than facet diameter; vertex of head without pale mounds; epistomal suture indistinct; epicranial suture more or less Y-shaped; dorsal surface with rather dense isodiametric microsculpture, ventral surface with transverse microsculpture. Antenna filiform, about 3 times as long as HW, antennomere 2 shortest, 3 and 11 longest, 4–7 similar in shape and length, 9–10 with dense sensilla in apical grooves, 9–11 very weakly clubbed. Labrum (<xref ref-type="fig" rid="F2">Fig. 2</xref>) transverse; anterior margin deeply and broadly emarginate; anterior and each anterolateral margin distinctly membranous and transparent; 4–6 long setae and single very long seta present on membranous part of each side of midline; 3–4 spinose setae present on each anterolateral region of membranous part; anterior margin of membranous part with dense micro setae; sclerotized part with two setae on each side of midline and one seta on each anterior corner; surface of sclerotized part with many pores scattered sparsely. Mandibles (<xref ref-type="fig" rid="F2">Fig. 3</xref>) symmetrical, inner regions without tooth; broad at base and pointed at apex; dorsal and ventral surface with many pores on medial area. Maxilla (<xref ref-type="fig" rid="F2">Fig. 4</xref>) with 4 palpomeres; palpomeres 2–4 with distinct setae. Labium (<xref ref-type="fig" rid="F2">Fig. 5</xref>) with 3 palpomeres; palpomeres 1–2 with long setae, last palpomere asetose; ligula caudal fin-like shape and bilobed, each lobe with 7–10 long setae on subapical region; ligula with many pores on medial and subapical regions of each lobe; paraglossa broadly developed, anterior margin with many setae densely distributed. Mentum trapezoidal narrowing apically; anterior margin straight; single long seta present on each anterolateral region; many pores scattered sparsely and microsculpture transverse. Submentum with many pores, short setae present sparsely. Pronotum broad cordiform, wider than long (PL/PW: 0.81–0.84); pronotum widest near anterior third; anterior corners round, posterior corners angled; pronotum without mid-basal fovea; disc with shallow and broad medial-longitudinal depression. Elytra oval and convex, gradually increased to posteriorly in convexity; longer than wide (EL/EW: 1.41–1.59); each elytron with 9 striae; intervals as wide as width of first antennomere, weakly convex and impunctate, dense isodiametric microsculpture present; basal lateral margin weakly serrate; epipleura without distinct punctures. Hind wings absent. Mesoventrite glabrous and sculptured strongly; mesoventral process sharp, contiguous to metaventral process. Metaventrite covering many setae sparsely, metaventral process sharp. Pro- and mesotarsi dilated, tarsomere 1−4 with numerous setae ventrally. Metatarsi simple and long; last tarsomere about 1.8 times as long as tarsomere 4. Tarsal claws simple, basal part with very feeble tooth; two empodial setae present, as long as tarsal claws. Abdominal sternites covering many setae, surface with dense isodiametric microsculpture. Aedeagus (<xref ref-type="fig" rid="F3">Figs 7–10</xref>) without paramere; median lobe long and slender, mid<!--PageBreak-->dle part of apex slightly protruded (<xref ref-type="fig" rid="F3">Fig. 9</xref>); structure of internal sac as in <xref ref-type="fig" rid="F3">Figs 8 and 10</xref>. Female. BL: 4.6–5.2 mm. Basically not differ to male. Pro- and mesotarsi not dilated. Sternite VIII (<xref ref-type="fig" rid="F2">Fig. 6</xref>) with posterior margin emarginate narrowly, a few setae present on marginal region; spiculum ventrale broad, deeply emarginate anteriorly.</p><fig id="F1" position="float" orientation="portrait"><label>Figure 1.</label><caption><p><italic><tp:taxon-name>Lyrosoma pallidum</tp:taxon-name></italic> (male from Goseong, Korea), body length 4.8 mm.</p></caption><graphic xmlns:xlink="http://www.w3.org/1999/xlink" xlink:href="ZooKeys-329-039-g001.jpg" position="float" orientation="portrait" xlink:type="simple"/></fig><fig id="F2" position="float" orientation="portrait"><label>Figures 2–6.</label><caption><p><italic><tp:taxon-name>Lyrosoma pallidum</tp:taxon-name></italic>. <bold>2</bold> labrum, dorsal aspect <bold>3</bold>﻿ right mandible, dorsal aspect <bold>4</bold> left maxilla, ventral aspect <bold>5</bold> labium, ventral aspect <bold>6</bold> female sternite VIII, ventral aspect. Scale bars, 0.1 mm (a: Figs <bold>2–5</bold>; b: Fig. <bold>6</bold>).</p></caption><graphic xmlns:xlink="http://www.w3.org/1999/xlink" xlink:href="ZooKeys-329-039-g002.jpg" position="float" orientation="portrait" xlink:type="simple"/></fig><fig id="F3" position="float" orientation="portrait"><label>Figures 7–10.</label><caption><p>Aedeagus of <italic><tp:taxon-name>Lyrosoma pallidum</tp:taxon-name></italic>. <bold>7</bold> median lobe, ventral aspect <bold>8</bold> median lobe, lateral aspect <bold>9</bold> apex of median lobe, ventral aspect <bold>10</bold> internal sac, ventral aspect. Scale bars, 0.1 mm.</p></caption><graphic xmlns:xlink="http://www.w3.org/1999/xlink" xlink:href="ZooKeys-329-039-g003.jpg" position="float" orientation="portrait" xlink:type="simple"/></fig></tp:treatment-sec><tp:treatment-sec sec-type="Distribution"><title>Distribution.</title><p>Korea (new record), Russia (Kamchatka, Kuriles, Magadan, Sakhalin) and Japan (Hokkaido, Honshu), <xref ref-type="fig" rid="F4">Figure 11</xref>.</p><fig id="F4" position="float" orientation="portrait"><label>Figure 11.</label><caption><p>Distribution map of <italic><tp:taxon-name>Lyrosoma pallidum</tp:taxon-name></italic> (solid square, 1–21) and <italic><tp:taxon-name>Lyrosoma opacum</tp:taxon-name></italic> (solid circle, 22–44). <bold>1 Korea: Gangwon Prov.: Goseong, Sokcho 2</bold> Russia: Chasan: Barabasch <bold>3</bold> Japan: Honshu: Aomori <bold>4</bold> Japan: Hokkaido: Hakodate <bold>5 Japan: Hokkaido: Oshima 6 Japan: Hokkaido: Akkeshi, Nemuro 7</bold> Japan: Hokkaido: Cape Nosappu <bold>8</bold> Japan: Hokkaido: Rishiri-tô Island <bold>9</bold> Russia: Sakhalin: Pravda <bold>10</bold> Russia: Kurile Island Kunashir <bold>11</bold> Russia: Kurile Island Iturup <bold>12</bold> Russia: Kurile Island Urup <bold>13</bold> Russia: Kurile Island Cirpoi <bold>14</bold> Russia: Kurile Island Brouton <bold>15</bold> Russia: Kurile Island Simushir <bold>16</bold> Russia: Kurile Island Ketoi <bold>17</bold> Russia: Kurile Island Yanchika <bold>18</bold> Russia: Kurile Island Shumshu <bold>19</bold> Russia: Magadan <bold>20</bold> Russia: Kamchatka: Petropavlovsk <bold>21 Russia: Petropavlovsk-Kamchatsky 22</bold> Russia: Tairu nr Urup / Kurile Island Cirpoi <bold>23</bold> Russia: Kurile Island Ketoi <bold>24</bold> Russia: Kurile Island Yanchika <bold>25</bold> Russia: Kamchatka coast <bold>26</bold> Russia: Bering Island <bold>27</bold> United States: Attu Island <bold>28</bold> United States: Agattu Island <bold>29 United States: Kiska Island 30</bold> United States: Little Kiska <bold>31</bold> United States: Amchitka Island <bold>32 United States: Amatignak Island 33</bold> United States: Gareloi Island <bold>34 United States: Ulak Island 35</bold> United States: Kasatochi Island <bold>36</bold> United States: Atka Island <bold>37</bold> United States: St. Paul Island <bold>38</bold> United States: St. George Island <bold>39</bold> United States: Bogoslof Island <bold>40</bold> United States: Unalaska Island <bold>41 United States: Rootok Island 42 United States: Chirikof Island 43</bold> United States: Kodiak Island <bold>44</bold> United States: Afognak Island. <bold>Bold</bold> records: present study; others: previous distributional sites based on <xref ref-type="bibr" rid="B2">Hamilton 1894</xref>; <xref ref-type="bibr" rid="B12">Van Dyke 1921</xref>; <xref ref-type="bibr" rid="B3">Hatch 1938</xref>; <xref ref-type="bibr" rid="B6">Mroczkowski 1959</xref>; <xref ref-type="bibr" rid="B10">Shibata 1969</xref>; <xref ref-type="bibr" rid="B8">Nishikawa 1997</xref>; <xref ref-type="bibr" rid="B9">Schawaller 1998</xref>; <xref ref-type="bibr" rid="B11">Sikes and Slowik 2010</xref>.</p></caption><graphic xmlns:xlink="http://www.w3.org/1999/xlink" xlink:href="ZooKeys-329-039-g004.jpg" position="float" orientation="portrait" xlink:type="simple"/></fig></tp:treatment-sec><ref-list><ref id="B9"><mixed-citation xmlns:xlink="http://www.w3.org/1999/xlink" xlink:type="simple"><person-group><name name-style="western"><surname>Schawaller</surname><given-names>W</given-names></name></person-group> (<year>1998</year>) <article-title>Revision of the genus <italic>Lyrosoma</italic> Mannerheim, 1853 (Coleoptera, Agyrtidae).</article-title><source>Entomologische Blätter</source><volume>94</volume>: <fpage>127</fpage>-<lpage>133</lpage>.</mixed-citation></ref><ref id="B2"><mixed-citation xmlns:xlink="http://www.w3.org/1999/xlink" xlink:type="simple"><person-group><name name-style="western"><surname>Hamilton</surname><given-names>J</given-names></name></person-group> (<year>1894</year>) <article-title>Catalogue of the Coleoptera of Alaska, with the synonymy and distribution.</article-title><source>Transactions of the American Entomological Society</source><volume>21</volume>: <fpage>1</fpage>-<lpage>38</lpage>.</mixed-citation></ref><ref id="B12"><mixed-citation xmlns:xlink="http://www.w3.org/1999/xlink" xlink:type="simple"><person-group><name name-style="western"><surname>Van Dyke</surname><given-names>EC</given-names></name></person-group> (<year>1921</year>) <article-title>Coleoptera from the Pribilof Islands, Alaska.</article-title><source>Proceedings of the California Academy of Sciences</source>. <volume-series>4</volume-series>th Ser. <volume>XI</volume> (<issue>14</issue>): <fpage>156</fpage>–<lpage>166</lpage>.</mixed-citation></ref><ref id="B3"><mixed-citation xmlns:xlink="http://www.w3.org/1999/xlink" xlink:type="simple"><person-group><name name-style="western"><surname>Hatch</surname><given-names>MH</given-names></name></person-group> (<year>1938</year>) <article-title>Report on the Coleoptera collected by Dr. Victor B. Scheffer on the Aleutian Islands in 1937.</article-title><source>The Pan Pacific Entomologist</source><volume>14</volume>(<issue>4</issue>): <fpage>145</fpage>-<lpage>149</lpage>.</mixed-citation></ref><ref id="B6"><mixed-citation xmlns:xlink="http://www.w3.org/1999/xlink" xlink:type="simple"><person-group><name name-style="western"><surname>Mroczkowski</surname><given-names>M</given-names></name></person-group> (<year>1959</year>) <article-title><italic>Lyrosoma chujoi</italic> sp. n. from Japan (Col., Silphidae).</article-title><source>The Entomological Review of Japan</source><volume>10</volume>(<issue>2</issue>): <fpage>49</fpage>-<lpage>50</lpage>.</mixed-citation></ref><ref id="B10"><mixed-citation xmlns:xlink="http://www.w3.org/1999/xlink" xlink:type="simple"><person-group><name name-style="western"><surname>Shibata</surname><given-names>T</given-names></name></person-group> (<year>1969</year>) <article-title>Some reports on the burying beetles from Japan, I (Col., Silphidae).</article-title><source>The Entomological Review of Japan</source><volume>21</volume>(<issue>2</issue>): <fpage>47</fpage>-<lpage>54</lpage>.</mixed-citation></ref><ref id="B8"><mixed-citation xmlns:xlink="http://www.w3.org/1999/xlink" xlink:type="simple"><person-group><name name-style="western"><surname>Nishikawa</surname><given-names>M</given-names></name></person-group> (<year>1997</year>) <article-title><italic>Lyrosoma ituropense</italic> Hlisnikovský (Coleoptera, Agyrtidae) from Hokkaido, North Japan.</article-title><source>Elytra</source><volume>25</volume>(<issue>1</issue>): <fpage>121</fpage>-<lpage>122</lpage>.</mixed-citation></ref><ref id="B11"><mixed-citation xmlns:xlink="http://www.w3.org/1999/xlink" xlink:type="simple"><person-group><name name-style="western"><surname>Sikes</surname><given-names>DS</given-names></name><name name-style="western"><surname>Slowik</surname><given-names>J</given-names></name></person-group> (<year>2010</year>) <article-title>Terrestrial arthropods of pre- and posteruption Kasatochi Island, Alaska, 2008-2009: A shift from a plant-based to a necromass-based food web.</article-title><source>Arctic, Antarctic and Alpine Research</source><volume>42</volume>: <fpage>297</fpage>-<lpage>305</lpage>. doi: <ext-link ext-link-type="uri" xlink:href="http://dx.doi.org/10.1657/1938-4246-42.3.297" xlink:type="simple">10.1657/1938-4246-42.3.297</ext-link></mixed-citation></ref></ref-list></tp:taxon-treatment>
