# Supplementary material for: A redescripton of Lyrosoma pallidum (Eschscholtz) and distributional range extension of Lyrosoma Mannerheim (Coleoptera, Agyrtidae)
Source: Zookeys. 2013 Sep 5;(329):23–32. doi: 10.3897/zookeys.329.4957 (PMC3800825; doi:10.3897/zookeys.329.4957)
Supplement: XML Treatment for Lyrosoma opacum [file zookeys.329.4957-treatment2.xml]

<!DOCTYPE tp:taxon-treatment
  PUBLIC "-//TaxonX//DTD Taxonomic Treatment Publishing DTD v0 20100105//EN" "tax-treatment-NSO.dtd">
<tp:taxon-treatment xmlns:tp="http://www.plazi.org/taxpub"><tp:treatment-meta><mixed-citation publication-type="journal"><person-group><name><surname>Yoo</surname><given-names>In-Seong</given-names></name><name><surname>Sikes</surname><given-names>Derek</given-names></name><name><surname>Ahn</surname><given-names>Kee-Jeong</given-names></name></person-group><article-title>A redescripton of <italic>Lyrosoma pallidum</italic> (Eschscholtz) and distributional range extension of <italic>Lyrosoma</italic> Mannerheim (Coleoptera, Agyrtidae)</article-title><source>Zookeys</source><day>5</day><month>9</month><year>2013</year><volume>2013</volume><issue>329</issue><fpage>23</fpage><lpage>32</lpage><pub-id pub-id-type="doi">10.3897/zookeys.329.4957</pub-id></mixed-citation></tp:treatment-meta><tp:nomenclature><tp:taxon-name>
                        <tp:taxon-name-part taxon-name-part-type="genus">Lyrosoma</tp:taxon-name-part>
                        <tp:taxon-name-part taxon-name-part-type="species">opacum</tp:taxon-name-part>
                        <object-id xmlns:xlink="http://www.w3.org/1999/xlink" xlink:type="simple">http://species-id.net/wiki/Lyrosoma_opacum</object-id>
                    </tp:taxon-name><tp:taxon-authority>Mannerheim</tp:taxon-authority><tp:nomenclature-citation-list><tp:nomenclature-citation><tp:taxon-name>Lyrosoma snowi</tp:taxon-name><comment> Lewis, 1893 (synonymy by <xref ref-type="bibr" rid="B9">Schawaller 1998</xref>)</comment></tp:nomenclature-citation><tp:nomenclature-citation><tp:taxon-name>Lyrosoma tripartitum</tp:taxon-name><comment> Lewis, 1893 (synonymy by <xref ref-type="bibr" rid="B9">Schawaller 1998</xref>)</comment></tp:nomenclature-citation></tp:nomenclature-citation-list></tp:nomenclature><tp:treatment-sec sec-type="New records"><title>New records.</title><p>See also <ext-link xmlns:xlink="http://www.w3.org/1999/xlink" ext-link-type="uri" xlink:href="http://arctos.database.museum/saved/Lyrosoma-opacum-new" xlink:type="simple">http://arctos.database.museum/saved/Lyrosoma-opacum-new</ext-link>. <bold>USA: Alaska</bold>: 1 ex. Amatignak Isl., Ulva Cove, 3.9624m el. <named-content xmlns:xlink="http://www.w3.org/1999/xlink" content-type="dwc:verbatimCoordinates" xlink:type="simple">51.26002°, -179.07718°</named-content> ±5m ryegrass pebble beach, pitfall, 6JUN-31JUL 2009 D.S. Sikes; 16 ex. Bogoslof Isl., 1-44m el. <named-content xmlns:xlink="http://www.w3.org/1999/xlink" content-type="dwc:verbatimCoordinates" xlink:type="simple">53.9308°, -168.03633°</named-content> ±720m 16-17JUL 2008 D.M. Collet; 2 ex. Chirikof Isl, <named-content xmlns:xlink="http://www.w3.org/1999/xlink" content-type="dwc:verbatimCoordinates" xlink:type="simple">55.82461°, -155.73598°</named-content> ±3km back beach, hand, 30MAY-3JUN 2012 <!--PageBreak-->J.J. Withrow; 1 ex. Kasatochi E coast, upper shore, <named-content xmlns:xlink="http://www.w3.org/1999/xlink" content-type="dwc:verbatimCoordinates" xlink:type="simple">52.17165°, -175.49229°</named-content> ±2m under algae, 18JUN 2010 J. Slowik 1430-1515; 1 ex. Kasatochi, 1.524m el. <named-content xmlns:xlink="http://www.w3.org/1999/xlink" content-type="dwc:verbatimCoordinates" xlink:type="simple">52.15905°, -175.4993°</named-content> ±5m under kelp wrack, 13JUN 2009 J. Williams; 5 ex. Kasatochi, 12m el. <named-content xmlns:xlink="http://www.w3.org/1999/xlink" content-type="dwc:verbatimCoordinates" xlink:type="simple">52.17177°, -175.52917°</named-content> ±11m under rocks, scree, &amp; grass, hand collected, 11JUN 2008 D.S. Sikes; 16 ex. Kasatochi, 3m el. <named-content xmlns:xlink="http://www.w3.org/1999/xlink" content-type="dwc:verbatimCoordinates" xlink:type="simple">52.17912°, -175.49708°</named-content> ±5m above beach, 12JUN 2009 J. Williams; 20 ex. Kasatochi, 3m el. <named-content xmlns:xlink="http://www.w3.org/1999/xlink" content-type="dwc:verbatimCoordinates" xlink:type="simple">52.1796°, -175.49722°</named-content> ±5m bird carcass, 12AUG 2009 D.S. Sikes; 8 ex. Kasatochi, 4.572m el. <named-content xmlns:xlink="http://www.w3.org/1999/xlink" content-type="dwc:verbatimCoordinates" xlink:type="simple">52.17912°, -175.49708°</named-content> ±5m above beach, under crested auklet carcass, 12JUN 2009 J. Williams; 2 ex. Kasatochi, E side, 18m el. <named-content xmlns:xlink="http://www.w3.org/1999/xlink" content-type="dwc:verbatimCoordinates" xlink:type="simple">52.17416°, -175.49448°</named-content> ±25m Peregrine falcon nest, carcasses of prey, 11AUG 2010 J. Williams; 2 ex. Kasatochi, E side, 4m el. <named-content xmlns:xlink="http://www.w3.org/1999/xlink" content-type="dwc:verbatimCoordinates" xlink:type="simple">52.17371°, -175.49289°</named-content> <!--PageBreak-->±5m bird carcass, cliff base, 11AUG 2010 D.S. Sikes; 1 ex. Kasatochi, NE coast, 4m el. <named-content xmlns:xlink="http://www.w3.org/1999/xlink" content-type="dwc:verbatimCoordinates" xlink:type="simple">52.18058°, -175.49878°</named-content> ±8m fish carcass, back beach, 11AUG 2010 D.S. Sikes; 1 ex. Kiska Harbor, 3m el. <named-content xmlns:xlink="http://www.w3.org/1999/xlink" content-type="dwc:verbatimCoordinates" xlink:type="simple">51.97823°, 177.53963°</named-content> ±7m beach cave, 3m deep, 6AUG 2010 D.S. Sikes; 2 ex. Kiska Is., Sirius Pt., 15m el. <named-content xmlns:xlink="http://www.w3.org/1999/xlink" content-type="dwc:verbatimCoordinates" xlink:type="simple">52.13293°, 177.59668°</named-content> ±15m sand, <italic><tp:taxon-name>Honkenya peploides</tp:taxon-name></italic>, 5 pitfalls, 2-15JUL 2008 A. Bond; 5 ex. Rootok, 1m el. <named-content xmlns:xlink="http://www.w3.org/1999/xlink" content-type="dwc:verbatimCoordinates" xlink:type="simple">54.05005°, -165.5112°</named-content> ±5m in cracks back beach rocks, 12JUL 2009 D.S. Sikes; 1 ex. Ulak Isl., 1-160m el. <named-content xmlns:xlink="http://www.w3.org/1999/xlink" content-type="dwc:verbatimCoordinates" xlink:type="simple">52.04187°, -175.90281°</named-content> ±800m <italic><tp:taxon-name>Elymus</tp:taxon-name></italic> stand, 20JUL 2008 D.M. Collet.</p></tp:treatment-sec><tp:treatment-sec sec-type="Distribution"><title>Distribution.</title><p>Russia (Kurile Islands from Urup northwards, Kamchatka, Commander Islands), United States (Aleutian, Pribilofs, Kodiak, Afognak, and Chirikof islands), <xref ref-type="fig" rid="F4">Figure 11</xref>.</p></tp:treatment-sec><tp:treatment-sec><!--Section generated to contain objects referenced in tp:taxon-treatment.--><fig id="F4" position="float" orientation="portrait"><label>Figure 11.</label><caption><p>Distribution map of <italic><tp:taxon-name>Lyrosoma pallidum</tp:taxon-name></italic> (solid square, 1–21) and <italic><tp:taxon-name>Lyrosoma opacum</tp:taxon-name></italic> (solid circle, 22–44). <bold>1 Korea: Gangwon Prov.: Goseong, Sokcho 2</bold> Russia: Chasan: Barabasch <bold>3</bold> Japan: Honshu: Aomori <bold>4</bold> Japan: Hokkaido: Hakodate <bold>5 Japan: Hokkaido: Oshima 6 Japan: Hokkaido: Akkeshi, Nemuro 7</bold> Japan: Hokkaido: Cape Nosappu <bold>8</bold> Japan: Hokkaido: Rishiri-tô Island <bold>9</bold> Russia: Sakhalin: Pravda <bold>10</bold> Russia: Kurile Island Kunashir <bold>11</bold> Russia: Kurile Island Iturup <bold>12</bold> Russia: Kurile Island Urup <bold>13</bold> Russia: Kurile Island Cirpoi <bold>14</bold> Russia: Kurile Island Brouton <bold>15</bold> Russia: Kurile Island Simushir <bold>16</bold> Russia: Kurile Island Ketoi <bold>17</bold> Russia: Kurile Island Yanchika <bold>18</bold> Russia: Kurile Island Shumshu <bold>19</bold> Russia: Magadan <bold>20</bold> Russia: Kamchatka: Petropavlovsk <bold>21 Russia: Petropavlovsk-Kamchatsky 22</bold> Russia: Tairu nr Urup / Kurile Island Cirpoi <bold>23</bold> Russia: Kurile Island Ketoi <bold>24</bold> Russia: Kurile Island Yanchika <bold>25</bold> Russia: Kamchatka coast <bold>26</bold> Russia: Bering Island <bold>27</bold> United States: Attu Island <bold>28</bold> United States: Agattu Island <bold>29 United States: Kiska Island 30</bold> United States: Little Kiska <bold>31</bold> United States: Amchitka Island <bold>32 United States: Amatignak Island 33</bold> United States: Gareloi Island <bold>34 United States: Ulak Island 35</bold> United States: Kasatochi Island <bold>36</bold> United States: Atka Island <bold>37</bold> United States: St. Paul Island <bold>38</bold> United States: St. George Island <bold>39</bold> United States: Bogoslof Island <bold>40</bold> United States: Unalaska Island <bold>41 United States: Rootok Island 42 United States: Chirikof Island 43</bold> United States: Kodiak Island <bold>44</bold> United States: Afognak Island. <bold>Bold</bold> records: present study; others: previous distributional sites based on <xref ref-type="bibr" rid="B2">Hamilton 1894</xref>; <xref ref-type="bibr" rid="B12">Van Dyke 1921</xref>; <xref ref-type="bibr" rid="B3">Hatch 1938</xref>; <xref ref-type="bibr" rid="B6">Mroczkowski 1959</xref>; <xref ref-type="bibr" rid="B10">Shibata 1969</xref>; <xref ref-type="bibr" rid="B8">Nishikawa 1997</xref>; <xref ref-type="bibr" rid="B9">Schawaller 1998</xref>; <xref ref-type="bibr" rid="B11">Sikes and Slowik 2010</xref>.</p></caption><graphic xmlns:xlink="http://www.w3.org/1999/xlink" xlink:href="ZooKeys-329-039-g004.jpg" position="float" orientation="portrait" xlink:type="simple"/></fig></tp:treatment-sec><ref-list><ref id="B9"><mixed-citation xmlns:xlink="http://www.w3.org/1999/xlink" xlink:type="simple"><person-group><name name-style="western"><surname>Schawaller</surname><given-names>W</given-names></name></person-group> (<year>1998</year>) <article-title>Revision of the genus <italic>Lyrosoma</italic> Mannerheim, 1853 (Coleoptera, Agyrtidae).</article-title><source>Entomologische Blätter</source><volume>94</volume>: <fpage>127</fpage>-<lpage>133</lpage>.</mixed-citation></ref><ref id="B2"><mixed-citation xmlns:xlink="http://www.w3.org/1999/xlink" xlink:type="simple"><person-group><name name-style="western"><surname>Hamilton</surname><given-names>J</given-names></name></person-group> (<year>1894</year>) <article-title>Catalogue of the Coleoptera of Alaska, with the synonymy and distribution.</article-title><source>Transactions of the American Entomological Society</source><volume>21</volume>: <fpage>1</fpage>-<lpage>38</lpage>.</mixed-citation></ref><ref id="B12"><mixed-citation xmlns:xlink="http://www.w3.org/1999/xlink" xlink:type="simple"><person-group><name name-style="western"><surname>Van Dyke</surname><given-names>EC</given-names></name></person-group> (<year>1921</year>) <article-title>Coleoptera from the Pribilof Islands, Alaska.</article-title><source>Proceedings of the California Academy of Sciences</source>. <volume-series>4</volume-series>th Ser. <volume>XI</volume> (<issue>14</issue>): <fpage>156</fpage>–<lpage>166</lpage>.</mixed-citation></ref><ref id="B3"><mixed-citation xmlns:xlink="http://www.w3.org/1999/xlink" xlink:type="simple"><person-group><name name-style="western"><surname>Hatch</surname><given-names>MH</given-names></name></person-group> (<year>1938</year>) <article-title>Report on the Coleoptera collected by Dr. Victor B. Scheffer on the Aleutian Islands in 1937.</article-title><source>The Pan Pacific Entomologist</source><volume>14</volume>(<issue>4</issue>): <fpage>145</fpage>-<lpage>149</lpage>.</mixed-citation></ref><ref id="B6"><mixed-citation xmlns:xlink="http://www.w3.org/1999/xlink" xlink:type="simple"><person-group><name name-style="western"><surname>Mroczkowski</surname><given-names>M</given-names></name></person-group> (<year>1959</year>) <article-title><italic>Lyrosoma chujoi</italic> sp. n. from Japan (Col., Silphidae).</article-title><source>The Entomological Review of Japan</source><volume>10</volume>(<issue>2</issue>): <fpage>49</fpage>-<lpage>50</lpage>.</mixed-citation></ref><ref id="B10"><mixed-citation xmlns:xlink="http://www.w3.org/1999/xlink" xlink:type="simple"><person-group><name name-style="western"><surname>Shibata</surname><given-names>T</given-names></name></person-group> (<year>1969</year>) <article-title>Some reports on the burying beetles from Japan, I (Col., Silphidae).</article-title><source>The Entomological Review of Japan</source><volume>21</volume>(<issue>2</issue>): <fpage>47</fpage>-<lpage>54</lpage>.</mixed-citation></ref><ref id="B8"><mixed-citation xmlns:xlink="http://www.w3.org/1999/xlink" xlink:type="simple"><person-group><name name-style="western"><surname>Nishikawa</surname><given-names>M</given-names></name></person-group> (<year>1997</year>) <article-title><italic>Lyrosoma ituropense</italic> Hlisnikovský (Coleoptera, Agyrtidae) from Hokkaido, North Japan.</article-title><source>Elytra</source><volume>25</volume>(<issue>1</issue>): <fpage>121</fpage>-<lpage>122</lpage>.</mixed-citation></ref><ref id="B11"><mixed-citation xmlns:xlink="http://www.w3.org/1999/xlink" xlink:type="simple"><person-group><name name-style="western"><surname>Sikes</surname><given-names>DS</given-names></name><name name-style="western"><surname>Slowik</surname><given-names>J</given-names></name></person-group> (<year>2010</year>) <article-title>Terrestrial arthropods of pre- and posteruption Kasatochi Island, Alaska, 2008-2009: A shift from a plant-based to a necromass-based food web.</article-title><source>Arctic, Antarctic and Alpine Research</source><volume>42</volume>: <fpage>297</fpage>-<lpage>305</lpage>. doi: <ext-link ext-link-type="uri" xlink:href="http://dx.doi.org/10.1657/1938-4246-42.3.297" xlink:type="simple">10.1657/1938-4246-42.3.297</ext-link></mixed-citation></ref></ref-list></tp:taxon-treatment>
